# Supplementary material for: FUNC: a package for detecting significant associations between gene sets and ontological annotations
Source: BMC Bioinformatics. 2007 Feb 6;8:41. doi: 10.1186/1471-2105-8-41 (PMC1800870; doi:10.1186/1471-2105-8-41)
Supplement: Additional file 2 — Input file used for comparing amino acid changes between primates and rodents [file 1471-2105-8-41-S2.txt]

ENSG_ID	GO ID	rod_AA	prim_AA
ENSG00000000003	GO:0016020	3	0
ENSG00000000003	GO:0016021	3	0
ENSG00000000003	GO:0043123	3	0
ENSG00000000003	GO:0006928	3	0
ENSG00000000003	GO:0004871	3	0
ENSG00000000003	GO:0016021	3	0
ENSG00000000003	GO:0016020	3	0
ENSG00000000003	GO:0043123	3	0
ENSG00000000003	GO:0006928	3	0
ENSG00000000003	GO:0004871	3	0
ENSG00000000457	GO:0005794	72	8
ENSG00000000457	GO:0005515	72	8
ENSG00000000457	GO:0030027	72	8
ENSG00000000457	GO:0005794	72	8
ENSG00000000457	GO:0005737	72	8
ENSG00000000457	GO:0016477	72	8
ENSG00000000457	GO:0006468	72	8
ENSG00000000457	GO:0005524	72	8
ENSG00000000457	GO:0005515	72	8
ENSG00000000457	GO:0030027	72	8
ENSG00000000457	GO:0004672	72	8
ENSG00000000457	GO:0005737	72	8
ENSG00000000457	GO:0016477	72	8
ENSG00000000457	GO:0006468	72	8
ENSG00000000457	GO:0005524	72	8
ENSG00000000457	GO:0004672	72	8
ENSG00000000460	GO:0005488	108	6
ENSG00000000460	GO:0005488	108	6
ENSG00000000460	GO:0005488	108	6
ENSG00000001036	GO:0016798	41	0
ENSG00000001036	GO:0005975	41	0
ENSG00000001036	GO:0005975	41	0
ENSG00000001036	GO:0004560	41	0
ENSG00000001036	GO:0005975	41	0
ENSG00000001036	GO:0004560	41	0
ENSG00000001036	GO:0004560	41	0
ENSG00000001036	GO:0005975	41	0
ENSG00000001036	GO:0016798	41	0
ENSG00000001036	GO:0004560	41	0
ENSG00000001084	GO:0003676	12	1
ENSG00000001084	GO:0004357	12	1
ENSG00000001084	GO:0016874	12	1
ENSG00000001084	GO:0006534	12	1
ENSG00000001084	GO:0006536	12	1
ENSG00000001084	GO:0006750	12	1
ENSG00000001084	GO:0008015	12	1
ENSG00000001084	GO:0008015	12	1
ENSG00000001084	GO:0006750	12	1
ENSG00000001084	GO:0006536	12	1
ENSG00000001084	GO:0006534	12	1
ENSG00000001084	GO:0016874	12	1
ENSG00000001084	GO:0004357	12	1
ENSG00000001084	GO:0003676	12	1
ENSG00000001561	GO:0016787	48	0
ENSG00000001561	GO:0009117	48	0
ENSG00000001561	GO:0016787	48	0
ENSG00000001561	GO:0009117	48	0
ENSG00000001561	GO:0016787	48	0
ENSG00000001561	GO:0009117	48	0
ENSG00000001561	GO:0016787	48	0
ENSG00000001561	GO:0009117	48	0
ENSG00000001617	GO:0007275	8	3
ENSG00000001617	GO:0005615	8	3
ENSG00000001617	GO:0007275	8	3
ENSG00000001630	GO:0008398	17	4
ENSG00000001630	GO:0016020	17	4
ENSG00000001630	GO:0006695	17	4
ENSG00000001630	GO:0006118	17	4
ENSG00000001630	GO:0020037	17	4
ENSG00000001630	GO:0005506	17	4
ENSG00000001630	GO:0004497	17	4
ENSG00000001630	GO:0016021	17	4
ENSG00000001630	GO:0046872	17	4
ENSG00000001631	GO:0007264	13	1
ENSG00000001631	GO:0005856	13	1
ENSG00000001631	GO:0005083	13	1
ENSG00000001631	GO:0005515	13	1
ENSG00000001631	GO:0005083	13	1
ENSG00000001631	GO:0005515	13	1
ENSG00000001631	GO:0007264	13	1
ENSG00000001631	GO:0005856	13	1
ENSG00000002330	GO:0005515	8	0
ENSG00000002330	GO:0006917	8	0
ENSG00000002330	GO:0008632	8	0
ENSG00000002330	GO:0005737	8	0
ENSG00000002330	GO:0005741	8	0
ENSG00000002549	GO:0019538	9	0
ENSG00000002549	GO:0006508	9	0
ENSG00000002549	GO:0019538	9	0
ENSG00000002549	GO:0005622	9	0
ENSG00000002549	GO:0005737	9	0
ENSG00000002549	GO:0000287	9	0
ENSG00000002549	GO:0004178	9	0
ENSG00000002549	GO:0008270	9	0
ENSG00000002549	GO:0030145	9	0
ENSG00000002549	GO:0006508	9	0
ENSG00000002549	GO:0008233	9	0
ENSG00000002549	GO:0005622	9	0
ENSG00000002549	GO:0005737	9	0
ENSG00000002549	GO:0030145	9	0
ENSG00000002549	GO:0030145	9	0
ENSG00000002549	GO:0016804	9	0
ENSG00000002549	GO:0016804	9	0
ENSG00000002549	GO:0000287	9	0
ENSG00000002549	GO:0004178	9	0
ENSG00000002549	GO:0008233	9	0
ENSG00000002549	GO:0016804	9	0
ENSG00000002549	GO:0006508	9	0
ENSG00000002549	GO:0019538	9	0
ENSG00000002549	GO:0005622	9	0
ENSG00000002549	GO:0005737	9	0
ENSG00000002549	GO:0000287	9	0
ENSG00000002549	GO:0004178	9	0
ENSG00000002549	GO:0008233	9	0
ENSG00000002549	GO:0008270	9	0
ENSG00000002549	GO:0008270	9	0
ENSG00000002587	GO:0016021	5	1
ENSG00000002587	GO:0008467	5	1
ENSG00000002587	GO:0016740	5	1
ENSG00000002587	GO:0005796	5	1
ENSG00000002745	GO:0007267	9	3
ENSG00000002745	GO:0007275	9	3
ENSG00000002745	GO:0007223	9	3
ENSG00000002745	GO:0005201	9	3
ENSG00000002745	GO:0004871	9	3
ENSG00000002745	GO:0005576	9	3
ENSG00000002745	GO:0005576	9	3
ENSG00000002745	GO:0007267	9	3
ENSG00000002745	GO:0007275	9	3
ENSG00000002745	GO:0004871	9	3
ENSG00000002745	GO:0005201	9	3
ENSG00000002745	GO:0007223	9	3
ENSG00000002822	GO:0007049	36	8
ENSG00000002822	GO:0005819	36	8
ENSG00000002822	GO:0005813	36	8
ENSG00000002822	GO:0005634	36	8
ENSG00000002822	GO:0007093	36	8
ENSG00000002822	GO:0000093	36	8
ENSG00000002822	GO:0000090	36	8
ENSG00000002822	GO:0000089	36	8
ENSG00000002822	GO:0005554	36	8
ENSG00000002822	GO:0051301	36	8
ENSG00000002834	GO:0006811	27	0
ENSG00000002834	GO:0030864	27	0
ENSG00000002834	GO:0005856	27	0
ENSG00000002834	GO:0030865	27	0
ENSG00000002834	GO:0015075	27	0
ENSG00000002834	GO:0008270	27	0
ENSG00000002834	GO:0046872	27	0
ENSG00000002834	GO:0003779	27	0
ENSG00000002834	GO:0005070	27	0
ENSG00000002919	GO:0005515	26	2
ENSG00000002919	GO:0035091	26	2
ENSG00000002919	GO:0007242	26	2
ENSG00000002919	GO:0015031	26	2
ENSG00000003056	GO:0006898	6	0
ENSG00000003056	GO:0016020	6	0
ENSG00000003056	GO:0009986	6	0
ENSG00000003056	GO:0005887	6	0
ENSG00000003056	GO:0005768	6	0
ENSG00000003056	GO:0005764	6	0
ENSG00000003056	GO:0008333	6	0
ENSG00000003056	GO:0006810	6	0
ENSG00000003056	GO:0015578	6	0
ENSG00000003056	GO:0005537	6	0
ENSG00000003056	GO:0004888	6	0
ENSG00000003056	GO:0015761	6	0
ENSG00000003096	GO:0005515	4	1
ENSG00000003096	GO:0005515	4	1
ENSG00000003096	GO:0005515	4	1
ENSG00000003096	GO:0005515	4	1
ENSG00000003393	GO:0007032	55	3
ENSG00000003393	GO:0042598	55	3
ENSG00000003393	GO:0005829	55	3
ENSG00000003393	GO:0005769	55	3
ENSG00000003393	GO:0005622	55	3
ENSG00000003393	GO:0017112	55	3
ENSG00000003393	GO:0005089	55	3
ENSG00000003393	GO:0005087	55	3
ENSG00000003393	GO:0035023	55	3
ENSG00000003436	GO:0004867	77	3
ENSG00000003436	GO:0005576	77	3
ENSG00000003436	GO:0030414	77	3
ENSG00000003436	GO:0005576	77	3
ENSG00000003436	GO:0007596	77	3
ENSG00000003436	GO:0004867	77	3
ENSG00000003436	GO:0007596	77	3
ENSG00000003989	GO:0006865	21	11
ENSG00000003989	GO:0006520	21	11
ENSG00000003989	GO:0005887	21	11
ENSG00000003989	GO:0005624	21	11
ENSG00000003989	GO:0006865	21	11
ENSG00000003989	GO:0016020	21	11
ENSG00000003989	GO:0006810	21	11
ENSG00000003989	GO:0015359	21	11
ENSG00000003989	GO:0015174	21	11
ENSG00000003989	GO:0016020	21	11
ENSG00000003989	GO:0006810	21	11
ENSG00000003989	GO:0015359	21	11
ENSG00000003989	GO:0016021	21	11
ENSG00000004142	GO:0005634	2	0
ENSG00000004142	GO:0005634	2	0
ENSG00000004478	GO:0016853	18	1
ENSG00000004478	GO:0005634	18	1
ENSG00000004478	GO:0005622	18	1
ENSG00000004478	GO:0005737	18	1
ENSG00000004478	GO:0005528	18	1
ENSG00000004478	GO:0003755	18	1
ENSG00000004478	GO:0006457	18	1
ENSG00000004478	GO:0030674	18	1
ENSG00000004534	GO:0006396	49	4
ENSG00000004534	GO:0005622	49	4
ENSG00000004534	GO:0003723	49	4
ENSG00000004534	GO:0003677	49	4
ENSG00000004534	GO:0000166	49	4
ENSG00000004534	GO:0005634	49	4
ENSG00000004799	GO:0004740	12	1
ENSG00000004799	GO:0005524	12	1
ENSG00000004799	GO:0006006	12	1
ENSG00000004799	GO:0006468	12	1
ENSG00000004799	GO:0005739	12	1
ENSG00000004838	GO:0005515	21	1
ENSG00000004838	GO:0046872	21	1
ENSG00000004838	GO:0008270	21	1
ENSG00000004864	GO:0005743	11	0
ENSG00000004864	GO:0005887	11	0
ENSG00000004864	GO:0005739	11	0
ENSG00000004864	GO:0006810	11	0
ENSG00000004864	GO:0005509	11	0
ENSG00000004864	GO:0005488	11	0
ENSG00000004864	GO:0005386	11	0
ENSG00000004864	GO:0016020	11	0
ENSG00000004866	GO:0005488	1	0
ENSG00000004866	GO:0005488	1	0
ENSG00000004897	GO:0005680	10	1
ENSG00000004897	GO:0005488	10	1
ENSG00000004897	GO:0005813	10	1
ENSG00000004897	GO:0005876	10	1
ENSG00000004897	GO:0007091	10	1
ENSG00000004897	GO:0008283	10	1
ENSG00000004897	GO:0005634	10	1
ENSG00000004948	GO:0005886	32	2
ENSG00000004948	GO:0005887	32	2
ENSG00000004948	GO:0007202	32	2
ENSG00000004948	GO:0007190	32	2
ENSG00000004948	GO:0007186	32	2
ENSG00000004948	GO:0001503	32	2
ENSG00000004948	GO:0004948	32	2
ENSG00000004948	GO:0004930	32	2
ENSG00000004948	GO:0004872	32	2
ENSG00000004948	GO:0004435	32	2
ENSG00000004948	GO:0007165	32	2
ENSG00000004961	GO:0009887	11	0
ENSG00000004961	GO:0005739	11	0
ENSG00000004961	GO:0005743	11	0
ENSG00000004961	GO:0004408	11	0
ENSG00000004961	GO:0005506	11	0
ENSG00000004961	GO:0016829	11	0
ENSG00000004961	GO:0046872	11	0
ENSG00000004961	GO:0005743	11	0
ENSG00000004961	GO:0006118	11	0
ENSG00000004961	GO:0005739	11	0
ENSG00000004961	GO:0009887	11	0
ENSG00000004961	GO:0046872	11	0
ENSG00000004961	GO:0016829	11	0
ENSG00000004961	GO:0006118	11	0
ENSG00000004961	GO:0005506	11	0
ENSG00000004961	GO:0009887	11	0
ENSG00000004961	GO:0006118	11	0
ENSG00000004961	GO:0005739	11	0
ENSG00000004961	GO:0005743	11	0
ENSG00000004961	GO:0004408	11	0
ENSG00000004961	GO:0005506	11	0
ENSG00000004961	GO:0016829	11	0
ENSG00000004961	GO:0046872	11	0
ENSG00000004961	GO:0004408	11	0
ENSG00000004975	GO:0007275	12	0
ENSG00000004975	GO:0042802	12	0
ENSG00000004975	GO:0005737	12	0
ENSG00000004975	GO:0005622	12	0
ENSG00000004975	GO:0007447	12	0
ENSG00000004975	GO:0007275	12	0
ENSG00000004975	GO:0007242	12	0
ENSG00000004975	GO:0007222	12	0
ENSG00000004975	GO:0004871	12	0
ENSG00000004975	GO:0005737	12	0
ENSG00000004975	GO:0007447	12	0
ENSG00000004975	GO:0007242	12	0
ENSG00000004975	GO:0007222	12	0
ENSG00000004975	GO:0042802	12	0
ENSG00000004975	GO:0004871	12	0
ENSG00000004975	GO:0005622	12	0
ENSG00000005020	GO:0005886	22	0
ENSG00000005020	GO:0005070	22	0
ENSG00000005020	GO:0016301	22	0
ENSG00000005020	GO:0006461	22	0
ENSG00000005020	GO:0007165	22	0
ENSG00000005073	GO:0009653	2	0
ENSG00000005073	GO:0005634	2	0
ENSG00000005073	GO:0043565	2	0
ENSG00000005073	GO:0003700	2	0
ENSG00000005073	GO:0006355	2	0
ENSG00000005102	GO:0000004	10	3
ENSG00000005102	GO:0008372	10	3
ENSG00000005102	GO:0005554	10	3
ENSG00000005102	GO:0007275	10	3
ENSG00000005102	GO:0005634	10	3
ENSG00000005102	GO:0006355	10	3
ENSG00000005102	GO:0043565	10	3
ENSG00000005102	GO:0003700	10	3
ENSG00000005156	GO:0006260	29	1
ENSG00000005156	GO:0005634	29	1
ENSG00000005156	GO:0006260	29	1
ENSG00000005156	GO:0006281	29	1
ENSG00000005156	GO:0007049	29	1
ENSG00000005156	GO:0016874	29	1
ENSG00000005156	GO:0007131	29	1
ENSG00000005156	GO:0007283	29	1
ENSG00000005156	GO:0051301	29	1
ENSG00000005156	GO:0046872	29	1
ENSG00000005156	GO:0005622	29	1
ENSG00000005156	GO:0005634	29	1
ENSG00000005156	GO:0003677	29	1
ENSG00000005156	GO:0003910	29	1
ENSG00000005156	GO:0008270	29	1
ENSG00000005156	GO:0006281	29	1
ENSG00000005156	GO:0006310	29	1
ENSG00000005156	GO:0005634	29	1
ENSG00000005156	GO:0008270	29	1
ENSG00000005156	GO:0005524	29	1
ENSG00000005156	GO:0005622	29	1
ENSG00000005156	GO:0016874	29	1
ENSG00000005156	GO:0005524	29	1
ENSG00000005156	GO:0003677	29	1
ENSG00000005156	GO:0003910	29	1
ENSG00000005156	GO:0005524	29	1
ENSG00000005156	GO:0008270	29	1
ENSG00000005156	GO:0006260	29	1
ENSG00000005156	GO:0006310	29	1
ENSG00000005156	GO:0007283	29	1
ENSG00000005156	GO:0003910	29	1
ENSG00000005156	GO:0003677	29	1
ENSG00000005156	GO:0006281	29	1
ENSG00000005156	GO:0051301	29	1
ENSG00000005156	GO:0000166	29	1
ENSG00000005156	GO:0007131	29	1
ENSG00000005156	GO:0007049	29	1
ENSG00000005156	GO:0046872	29	1
ENSG00000005156	GO:0000166	29	1
ENSG00000005189	GO:0005622	32	2
ENSG00000005189	GO:0004527	32	2
ENSG00000005189	GO:0003676	32	2
ENSG00000005189	GO:0004527	32	2
ENSG00000005189	GO:0000166	32	2
ENSG00000005189	GO:0005622	32	2
ENSG00000005189	GO:0003676	32	2
ENSG00000005189	GO:0005622	32	2
ENSG00000005189	GO:0003676	32	2
ENSG00000005189	GO:0000166	32	2
ENSG00000005189	GO:0000166	32	2
ENSG00000005189	GO:0004527	32	2
ENSG00000005249	GO:0006468	5	0
ENSG00000005249	GO:0007165	5	0
ENSG00000005249	GO:0016301	5	0
ENSG00000005249	GO:0007242	5	0
ENSG00000005249	GO:0030552	5	0
ENSG00000005249	GO:0008603	5	0
ENSG00000005249	GO:0000166	5	0
ENSG00000005249	GO:0005952	5	0
ENSG00000005379	GO:0030156	89	11
ENSG00000005379	GO:0000004	89	11
ENSG00000005379	GO:0005737	89	11
ENSG00000005379	GO:0005739	89	11
ENSG00000005513	GO:0006357	7	2
ENSG00000005513	GO:0007417	7	2
ENSG00000005513	GO:0003702	7	2
ENSG00000005513	GO:0003700	7	2
ENSG00000005513	GO:0005634	7	2
ENSG00000005513	GO:0006350	7	2
ENSG00000005812	GO:0004842	5	0
ENSG00000005812	GO:0016567	5	0
ENSG00000005812	GO:0000151	5	0
ENSG00000005812	GO:0005634	5	0
ENSG00000005812	GO:0004842	5	0
ENSG00000005812	GO:0016567	5	0
ENSG00000005812	GO:0000151	5	0
ENSG00000005812	GO:0005634	5	0
ENSG00000005882	GO:0004740	8	0
ENSG00000005882	GO:0005739	8	0
ENSG00000005882	GO:0006468	8	0
ENSG00000005882	GO:0005524	8	0
ENSG00000005882	GO:0006006	8	0
ENSG00000005893	GO:0016020	75	2
ENSG00000005893	GO:0005624	75	2
ENSG00000005893	GO:0005765	75	2
ENSG00000005893	GO:0005770	75	2
ENSG00000005893	GO:0016020	75	2
ENSG00000005893	GO:0016021	75	2
ENSG00000005893	GO:0031088	75	2
ENSG00000005955	GO:0030154	11	0
ENSG00000005955	GO:0007283	11	0
ENSG00000005981	GO:0007242	9	1
ENSG00000006016	GO:0019955	1	2
ENSG00000006016	GO:0019735	1	2
ENSG00000006016	GO:0005615	1	2
ENSG00000006016	GO:0004872	1	2
ENSG00000006025	GO:0003676	7	0
ENSG00000006025	GO:0006869	7	0
ENSG00000006025	GO:0008202	7	0
ENSG00000006047	GO:0007283	2	4
ENSG00000006047	GO:0005737	2	4
ENSG00000006047	GO:0009386	2	4
ENSG00000006047	GO:0003723	2	4
ENSG00000006047	GO:0006355	2	4
ENSG00000006047	GO:0003677	2	4
ENSG00000006047	GO:0005634	2	4
ENSG00000006047	GO:0006366	2	4
ENSG00000006062	GO:0005524	43	5
ENSG00000006062	GO:0005515	43	5
ENSG00000006062	GO:0016740	43	5
ENSG00000006062	GO:0004674	43	5
ENSG00000006062	GO:0000166	43	5
ENSG00000006062	GO:0006468	43	5
ENSG00000006118	GO:0016021	34	11
ENSG00000006128	GO:0007268	2	2
ENSG00000006128	GO:0005615	2	2
ENSG00000006128	GO:0009582	2	2
ENSG00000006128	GO:0007320	2	2
ENSG00000006128	GO:0007218	2	2
ENSG00000006128	GO:0007217	2	2
ENSG00000006128	GO:0005184	2	2
ENSG00000006128	GO:0005102	2	2
ENSG00000006128	GO:0007267	2	2
ENSG00000006194	GO:0006350	21	4
ENSG00000006194	GO:0005634	21	4
ENSG00000006194	GO:0006355	21	4
ENSG00000006194	GO:0046872	21	4
ENSG00000006194	GO:0008270	21	4
ENSG00000006194	GO:0003700	21	4
ENSG00000006194	GO:0005622	21	4
ENSG00000006210	GO:0007155	58	6
ENSG00000006210	GO:0051041	58	6
ENSG00000006210	GO:0016021	58	6
ENSG00000006210	GO:0016020	58	6
ENSG00000006210	GO:0009986	58	6
ENSG00000006210	GO:0005615	58	6
ENSG00000006210	GO:0005576	58	6
ENSG00000006210	GO:0050902	58	6
ENSG00000006210	GO:0050729	58	6
ENSG00000006210	GO:0019221	58	6
ENSG00000006210	GO:0006955	58	6
ENSG00000006210	GO:0008009	58	6
ENSG00000006210	GO:0030595	58	6
ENSG00000006282	GO:0005515	46	5
ENSG00000006327	GO:0006928	10	0
ENSG00000006327	GO:0016020	10	0
ENSG00000006327	GO:0016021	10	0
ENSG00000006327	GO:0007155	10	0
ENSG00000006327	GO:0001525	10	0
ENSG00000006327	GO:0005515	10	0
ENSG00000006327	GO:0004872	10	0
ENSG00000006327	GO:0006915	10	0
ENSG00000006327	GO:0030154	10	0
ENSG00000006377	GO:0006355	0	0
ENSG00000006377	GO:0005634	0	0
ENSG00000006377	GO:0007275	0	0
ENSG00000006377	GO:0001501	0	0
ENSG00000006377	GO:0043565	0	0
ENSG00000006377	GO:0003700	0	0
ENSG00000006377	GO:0007399	0	0
ENSG00000006432	GO:0004708	10	4
ENSG00000006432	GO:0046777	10	4
ENSG00000006432	GO:0007257	10	4
ENSG00000006432	GO:0042803	10	4
ENSG00000006432	GO:0008372	10	4
ENSG00000006432	GO:0016740	10	4
ENSG00000006432	GO:0004713	10	4
ENSG00000006432	GO:0004706	10	4
ENSG00000006432	GO:0004674	10	4
ENSG00000006432	GO:0000166	10	4
ENSG00000006432	GO:0005524	10	4
ENSG00000006451	GO:0000166	0	0
ENSG00000006451	GO:0005515	0	0
ENSG00000006451	GO:0005525	0	0
ENSG00000006451	GO:0006935	0	0
ENSG00000006451	GO:0007165	0	0
ENSG00000006451	GO:0007264	0	0
ENSG00000006451	GO:0005622	0	0
ENSG00000006451	GO:0016020	0	0
ENSG00000006530	GO:0004143	17	3
ENSG00000006530	GO:0007205	17	3
ENSG00000006530	GO:0004143	17	3
ENSG00000006530	GO:0007205	17	3
ENSG00000006555	GO:0005488	8	0
ENSG00000006555	GO:0005488	8	0
ENSG00000006555	GO:0005488	8	0
ENSG00000006555	GO:0005488	8	0
ENSG00000006555	GO:0005488	8	0
ENSG00000006555	GO:0005488	8	0
ENSG00000006555	GO:0005488	8	0
ENSG00000006555	GO:0005488	8	0
ENSG00000006747	GO:0045654	16	4
ENSG00000006747	GO:0005938	16	4
ENSG00000006747	GO:0005856	16	4
ENSG00000006747	GO:0005737	16	4
ENSG00000006747	GO:0051047	16	4
ENSG00000006747	GO:0051014	16	4
ENSG00000006747	GO:0045010	16	4
ENSG00000006747	GO:0005509	16	4
ENSG00000006747	GO:0017156	16	4
ENSG00000006747	GO:0001786	16	4
ENSG00000006747	GO:0008285	16	4
ENSG00000006747	GO:0051015	16	4
ENSG00000006747	GO:0005546	16	4
ENSG00000006747	GO:0005545	16	4
ENSG00000006747	GO:0043065	16	4
ENSG00000006747	GO:0051016	16	4
ENSG00000006831	GO:0016021	0	0
ENSG00000006831	GO:0016020	0	0
ENSG00000006831	GO:0019395	0	0
ENSG00000006831	GO:0009755	0	0
ENSG00000006831	GO:0006629	0	0
ENSG00000006831	GO:0004872	0	0
ENSG00000006831	GO:0042562	0	0
ENSG00000006831	GO:0004872	0	0
ENSG00000006831	GO:0042562	0	0
ENSG00000006831	GO:0006629	0	0
ENSG00000006831	GO:0009755	0	0
ENSG00000006831	GO:0019395	0	0
ENSG00000006831	GO:0016020	0	0
ENSG00000006831	GO:0016021	0	0
ENSG00000006837	GO:0016740	29	2
ENSG00000006837	GO:0005524	29	2
ENSG00000006837	GO:0004674	29	2
ENSG00000006837	GO:0000166	29	2
ENSG00000006837	GO:0006468	29	2
ENSG00000006837	GO:0005524	29	2
ENSG00000006837	GO:0016740	29	2
ENSG00000006837	GO:0004674	29	2
ENSG00000006837	GO:0000166	29	2
ENSG00000006837	GO:0006468	29	2
ENSG00000007001	GO:0046108	17	3
ENSG00000007001	GO:0045098	17	3
ENSG00000007001	GO:0005737	17	3
ENSG00000007001	GO:0009166	17	3
ENSG00000007001	GO:0009116	17	3
ENSG00000007001	GO:0016757	17	3
ENSG00000007001	GO:0005515	17	3
ENSG00000007001	GO:0004850	17	3
ENSG00000007001	GO:0005829	17	3
ENSG00000007216	GO:0015361	22	4
ENSG00000007216	GO:0005624	22	4
ENSG00000007216	GO:0005215	22	4
ENSG00000007216	GO:0015293	22	4
ENSG00000007216	GO:0031402	22	4
ENSG00000007216	GO:0006811	22	4
ENSG00000007216	GO:0006814	22	4
ENSG00000007216	GO:0016020	22	4
ENSG00000007216	GO:0005215	22	4
ENSG00000007216	GO:0006814	22	4
ENSG00000007216	GO:0016020	22	4
ENSG00000007216	GO:0005887	22	4
ENSG00000007216	GO:0031402	22	4
ENSG00000007216	GO:0016020	22	4
ENSG00000007216	GO:0006814	22	4
ENSG00000007216	GO:0005215	22	4
ENSG00000007216	GO:0016020	22	4
ENSG00000007216	GO:0005887	22	4
ENSG00000007216	GO:0005624	22	4
ENSG00000007216	GO:0006811	22	4
ENSG00000007216	GO:0015361	22	4
ENSG00000007216	GO:0015293	22	4
ENSG00000007216	GO:0005215	22	4
ENSG00000007216	GO:0006814	22	4
ENSG00000007264	GO:0000166	6	0
ENSG00000007264	GO:0006468	6	0
ENSG00000007264	GO:0005625	6	0
ENSG00000007264	GO:0008284	6	0
ENSG00000007264	GO:0008283	6	0
ENSG00000007264	GO:0007498	6	0
ENSG00000007264	GO:0000074	6	0
ENSG00000007264	GO:0005515	6	0
ENSG00000007264	GO:0007242	6	0
ENSG00000007264	GO:0004713	6	0
ENSG00000007264	GO:0000166	6	0
ENSG00000007264	GO:0004713	6	0
ENSG00000007264	GO:0005524	6	0
ENSG00000007264	GO:0007242	6	0
ENSG00000007264	GO:0006468	6	0
ENSG00000007264	GO:0016740	6	0
ENSG00000007264	GO:0005524	6	0
ENSG00000007264	GO:0016740	6	0
ENSG00000007350	GO:0004802	39	13
ENSG00000007350	GO:0004802	39	13
ENSG00000007350	GO:0006772	39	13
ENSG00000007350	GO:0006007	39	13
ENSG00000007350	GO:0016740	39	13
ENSG00000007350	GO:0005509	39	13
ENSG00000007350	GO:0004802	39	13
ENSG00000007350	GO:0004802	39	13
ENSG00000007350	GO:0006772	39	13
ENSG00000007350	GO:0006007	39	13
ENSG00000007350	GO:0016740	39	13
ENSG00000007350	GO:0005509	39	13
ENSG00000007350	GO:0004802	39	13
ENSG00000007350	GO:0004802	39	13
ENSG00000007384	GO:0005507	9	1
ENSG00000007392	GO:0008270	2	0
ENSG00000007392	GO:0046872	2	0
ENSG00000007541	GO:0017176	15	4
ENSG00000007541	GO:0005975	15	4
ENSG00000007541	GO:0006506	15	4
ENSG00000007541	GO:0016020	15	4
ENSG00000007541	GO:0016021	15	4
ENSG00000007541	GO:0016757	15	4
ENSG00000007545	GO:0005634	14	1
ENSG00000007545	GO:0003677	14	1
ENSG00000007816	GO:0008372	33	3
ENSG00000007816	GO:0005554	33	3
ENSG00000007816	GO:0000004	33	3
ENSG00000007866	GO:0006350	3	0
ENSG00000007866	GO:0006355	3	0
ENSG00000007866	GO:0005634	3	0
ENSG00000007866	GO:0003700	3	0
ENSG00000007866	GO:0005634	3	0
ENSG00000007866	GO:0007565	3	0
ENSG00000007866	GO:0006357	3	0
ENSG00000007866	GO:0003700	3	0
ENSG00000007866	GO:0005634	3	0
ENSG00000007866	GO:0006355	3	0
ENSG00000007866	GO:0003700	3	0
ENSG00000007866	GO:0005634	3	0
ENSG00000007866	GO:0003700	3	0
ENSG00000007866	GO:0003702	3	0
ENSG00000007866	GO:0006355	3	0
ENSG00000007908	GO:0007155	79	5
ENSG00000007908	GO:0016020	79	5
ENSG00000007908	GO:0005529	79	5
ENSG00000007908	GO:0007155	79	5
ENSG00000007908	GO:0016020	79	5
ENSG00000007908	GO:0005529	79	5
ENSG00000007908	GO:0007155	79	5
ENSG00000007908	GO:0016020	79	5
ENSG00000007908	GO:0005529	79	5
ENSG00000007908	GO:0007155	79	5
ENSG00000007908	GO:0005529	79	5
ENSG00000007908	GO:0016020	79	5
ENSG00000007908	GO:0007155	79	5
ENSG00000007908	GO:0016020	79	5
ENSG00000007908	GO:0016020	79	5
ENSG00000007908	GO:0007155	79	5
ENSG00000007908	GO:0005529	79	5
ENSG00000007908	GO:0006954	79	5
ENSG00000007908	GO:0005886	79	5
ENSG00000007908	GO:0016021	79	5
ENSG00000007908	GO:0005529	79	5
ENSG00000007908	GO:0007155	79	5
ENSG00000007908	GO:0005529	79	5
ENSG00000007908	GO:0007155	79	5
ENSG00000007908	GO:0007155	79	5
ENSG00000007908	GO:0005529	79	5
ENSG00000007908	GO:0005515	79	5
ENSG00000007908	GO:0016020	79	5
ENSG00000007908	GO:0016020	79	5
ENSG00000007908	GO:0005529	79	5
ENSG00000007944	GO:0016020	4	1
ENSG00000007944	GO:0008270	4	1
ENSG00000007944	GO:0016874	4	1
ENSG00000007944	GO:0046872	4	1
ENSG00000007944	GO:0006928	4	1
ENSG00000007944	GO:0007399	4	1
ENSG00000007944	GO:0016567	4	1
ENSG00000007944	GO:0005622	4	1
ENSG00000007944	GO:0005856	4	1
ENSG00000007944	GO:0008092	4	1
ENSG00000007944	GO:0005737	4	1
ENSG00000007944	GO:0005737	4	1
ENSG00000007944	GO:0008092	4	1
ENSG00000007944	GO:0004842	4	1
ENSG00000007944	GO:0005856	4	1
ENSG00000007944	GO:0005622	4	1
ENSG00000007944	GO:0016567	4	1
ENSG00000007944	GO:0007399	4	1
ENSG00000007944	GO:0006928	4	1
ENSG00000007944	GO:0046872	4	1
ENSG00000007944	GO:0016874	4	1
ENSG00000007944	GO:0008270	4	1
ENSG00000007944	GO:0004842	4	1
ENSG00000007944	GO:0016020	4	1
ENSG00000008018	GO:0005515	5	0
ENSG00000008018	GO:0005839	5	0
ENSG00000008018	GO:0005829	5	0
ENSG00000008018	GO:0004298	5	0
ENSG00000008018	GO:0006511	5	0
ENSG00000008086	GO:0016740	5	0
ENSG00000008086	GO:0006468	5	0
ENSG00000008086	GO:0016740	5	0
ENSG00000008086	GO:0005524	5	0
ENSG00000008086	GO:0004674	5	0
ENSG00000008086	GO:0000166	5	0
ENSG00000008086	GO:0006468	5	0
ENSG00000008086	GO:0004674	5	0
ENSG00000008086	GO:0000166	5	0
ENSG00000008086	GO:0006468	5	0
ENSG00000008086	GO:0016740	5	0
ENSG00000008086	GO:0005524	5	0
ENSG00000008086	GO:0004674	5	0
ENSG00000008086	GO:0000166	5	0
ENSG00000008086	GO:0005524	5	0
ENSG00000008196	GO:0005634	0	0
ENSG00000008196	GO:0005634	0	0
ENSG00000008196	GO:0007399	0	0
ENSG00000008196	GO:0006357	0	0
ENSG00000008196	GO:0006350	0	0
ENSG00000008196	GO:0046983	0	0
ENSG00000008196	GO:0003700	0	0
ENSG00000008196	GO:0003700	0	0
ENSG00000008196	GO:0007399	0	0
ENSG00000008196	GO:0006357	0	0
ENSG00000008196	GO:0006350	0	0
ENSG00000008196	GO:0046983	0	0
ENSG00000008196	GO:0003713	0	0
ENSG00000008196	GO:0003713	0	0
ENSG00000008282	GO:0007268	34	1
ENSG00000008282	GO:0005215	34	1
ENSG00000008282	GO:0016020	34	1
ENSG00000008282	GO:0008021	34	1
ENSG00000008282	GO:0005887	34	1
ENSG00000008282	GO:0006810	34	1
ENSG00000008282	GO:0005215	34	1
ENSG00000008282	GO:0016020	34	1
ENSG00000008282	GO:0008021	34	1
ENSG00000008282	GO:0005887	34	1
ENSG00000008282	GO:0006810	34	1
ENSG00000008282	GO:0007268	34	1
ENSG00000008283	GO:0006118	30	3
ENSG00000008283	GO:0005887	30	3
ENSG00000008283	GO:0046872	30	3
ENSG00000008283	GO:0004128	30	3
ENSG00000008283	GO:0000293	30	3
ENSG00000008283	GO:0005506	30	3
ENSG00000008283	GO:0016020	30	3
ENSG00000008311	GO:0006118	32	2
ENSG00000008311	GO:0005739	32	2
ENSG00000008311	GO:0006554	32	2
ENSG00000008311	GO:0047131	32	2
ENSG00000008311	GO:0047130	32	2
ENSG00000008311	GO:0016491	32	2
ENSG00000008311	GO:0010010	32	2
ENSG00000008311	GO:0051262	32	2
ENSG00000008323	GO:0005089	79	3
ENSG00000008323	GO:0035023	79	3
ENSG00000008323	GO:0005622	79	3
ENSG00000008394	GO:0016740	6	1
ENSG00000008394	GO:0005792	6	1
ENSG00000008394	GO:0016020	6	1
ENSG00000008394	GO:0004364	6	1
ENSG00000008394	GO:0005739	6	1
ENSG00000008394	GO:0005783	6	1
ENSG00000008513	GO:0030173	10	2
ENSG00000008513	GO:0003836	10	2
ENSG00000008513	GO:0006486	10	2
ENSG00000008513	GO:0016020	10	2
ENSG00000008513	GO:0016021	10	2
ENSG00000008513	GO:0006486	10	2
ENSG00000008513	GO:0016021	10	2
ENSG00000008513	GO:0016020	10	2
ENSG00000008513	GO:0030173	10	2
ENSG00000008513	GO:0003836	10	2
ENSG00000008838	GO:0046966	18	0
ENSG00000008838	GO:0006350	18	0
ENSG00000008838	GO:0006355	18	0
ENSG00000008838	GO:0005634	18	0
ENSG00000008838	GO:0006367	18	0
ENSG00000008838	GO:0046872	18	0
ENSG00000008838	GO:0000119	18	0
ENSG00000008838	GO:0004872	18	0
ENSG00000008838	GO:0030521	18	0
ENSG00000008838	GO:0008270	18	0
ENSG00000008838	GO:0042809	18	0
ENSG00000008838	GO:0000166	18	0
ENSG00000008838	GO:0003712	18	0
ENSG00000008838	GO:0005524	18	0
ENSG00000008838	GO:0016455	18	0
ENSG00000008838	GO:0016563	18	0
ENSG00000008838	GO:0030374	18	0
ENSG00000008853	GO:0000166	3	2
ENSG00000008853	GO:0005622	3	2
ENSG00000008853	GO:0005622	3	2
ENSG00000008853	GO:0007264	3	2
ENSG00000008853	GO:0005525	3	2
ENSG00000008853	GO:0005515	3	2
ENSG00000008853	GO:0000166	3	2
ENSG00000008853	GO:0016020	3	2
ENSG00000008853	GO:0007264	3	2
ENSG00000008853	GO:0005515	3	2
ENSG00000008853	GO:0005622	3	2
ENSG00000008853	GO:0007264	3	2
ENSG00000008853	GO:0005525	3	2
ENSG00000008853	GO:0005515	3	2
ENSG00000008853	GO:0000166	3	2
ENSG00000008853	GO:0005525	3	2
ENSG00000008952	GO:0005783	7	0
ENSG00000008952	GO:0008565	7	0
ENSG00000008952	GO:0016021	7	0
ENSG00000008952	GO:0016020	7	0
ENSG00000008952	GO:0004872	7	0
ENSG00000008952	GO:0006605	7	0
ENSG00000008952	GO:0006613	7	0
ENSG00000008952	GO:0015031	7	0
ENSG00000009335	GO:0004842	28	1
ENSG00000009335	GO:0005634	28	1
ENSG00000009335	GO:0005622	28	1
ENSG00000009335	GO:0006512	28	1
ENSG00000009335	GO:0000209	28	1
ENSG00000009335	GO:0005515	28	1
ENSG00000009335	GO:0005634	28	1
ENSG00000009335	GO:0005622	28	1
ENSG00000009335	GO:0006512	28	1
ENSG00000009335	GO:0000209	28	1
ENSG00000009335	GO:0016874	28	1
ENSG00000009335	GO:0005515	28	1
ENSG00000009335	GO:0004842	28	1
ENSG00000009335	GO:0016874	28	1
ENSG00000009765	GO:0016491	18	6
ENSG00000009765	GO:0006118	18	6
ENSG00000009765	GO:0016020	18	6
ENSG00000009765	GO:0016021	18	6
ENSG00000009790	GO:0016020	46	6
ENSG00000009790	GO:0016301	46	6
ENSG00000009790	GO:0016021	46	6
ENSG00000009790	GO:0016301	46	6
ENSG00000009790	GO:0016020	46	6
ENSG00000009790	GO:0016021	46	6
ENSG00000009830	GO:0016757	15	0
ENSG00000009830	GO:0005783	15	0
ENSG00000009830	GO:0004169	15	0
ENSG00000009830	GO:0000287	15	0
ENSG00000009830	GO:0016020	15	0
ENSG00000009830	GO:0006493	15	0
ENSG00000009830	GO:0000030	15	0
ENSG00000009830	GO:0016021	15	0
ENSG00000010072	GO:0003677	37	1
ENSG00000010072	GO:0006281	37	1
ENSG00000010072	GO:0003677	37	1
ENSG00000010072	GO:0006281	37	1
ENSG00000010072	GO:0006281	37	1
ENSG00000010072	GO:0003677	37	1
ENSG00000010072	GO:0003677	37	1
ENSG00000010072	GO:0006281	37	1
ENSG00000010219	GO:0004713	58	10
ENSG00000010219	GO:0006468	58	10
ENSG00000010219	GO:0008372	58	10
ENSG00000010219	GO:0000166	58	10
ENSG00000010219	GO:0004674	58	10
ENSG00000010219	GO:0005524	58	10
ENSG00000010219	GO:0016740	58	10
ENSG00000010270	GO:0016020	4	0
ENSG00000010270	GO:0016021	4	0
ENSG00000010278	GO:0005886	12	1
ENSG00000010278	GO:0005887	12	1
ENSG00000010278	GO:0005515	12	1
ENSG00000010278	GO:0006928	12	1
ENSG00000010278	GO:0005887	12	1
ENSG00000010278	GO:0007155	12	1
ENSG00000010278	GO:0030168	12	1
ENSG00000010278	GO:0030913	12	1
ENSG00000010278	GO:0005886	12	1
ENSG00000010278	GO:0030168	12	1
ENSG00000010278	GO:0030913	12	1
ENSG00000010278	GO:0007342	12	1
ENSG00000010278	GO:0005515	12	1
ENSG00000010278	GO:0007342	12	1
ENSG00000010278	GO:0007155	12	1
ENSG00000010278	GO:0006928	12	1
ENSG00000010278	GO:0005515	12	1
ENSG00000010278	GO:0005887	12	1
ENSG00000010278	GO:0030913	12	1
ENSG00000010278	GO:0007342	12	1
ENSG00000010278	GO:0007155	12	1
ENSG00000010278	GO:0006928	12	1
ENSG00000010278	GO:0030168	12	1
ENSG00000010278	GO:0005886	12	1
ENSG00000010282	GO:0016021	9	3
ENSG00000010282	GO:0016020	9	3
ENSG00000010282	GO:0005737	9	3
ENSG00000010282	GO:0000004	9	3
ENSG00000010282	GO:0005554	9	3
ENSG00000010295	GO:0005198	9	1
ENSG00000010295	GO:0005198	9	1
ENSG00000010310	GO:0016021	28	3
ENSG00000010310	GO:0005886	28	3
ENSG00000010310	GO:0007584	28	3
ENSG00000010310	GO:0007190	28	3
ENSG00000010310	GO:0006091	28	3
ENSG00000010310	GO:0016519	28	3
ENSG00000010310	GO:0004930	28	3
ENSG00000010310	GO:0007186	28	3
ENSG00000010318	GO:0008270	22	3
ENSG00000010318	GO:0005515	22	3
ENSG00000010318	GO:0006355	22	3
ENSG00000010318	GO:0005515	22	3
ENSG00000010318	GO:0005634	22	3
ENSG00000010318	GO:0046872	22	3
ENSG00000010318	GO:0008270	22	3
ENSG00000010319	GO:0007275	33	3
ENSG00000010319	GO:0016020	33	3
ENSG00000010319	GO:0004872	33	3
ENSG00000010379	GO:0006836	19	2
ENSG00000010379	GO:0005332	19	2
ENSG00000010379	GO:0016020	19	2
ENSG00000010379	GO:0005887	19	2
ENSG00000010379	GO:0006836	19	2
ENSG00000010379	GO:0015293	19	2
ENSG00000010379	GO:0005328	19	2
ENSG00000010379	GO:0005887	19	2
ENSG00000010379	GO:0015293	19	2
ENSG00000010379	GO:0005328	19	2
ENSG00000010379	GO:0016020	19	2
ENSG00000010610	GO:0007169	108	4
ENSG00000010610	GO:0004888	108	4
ENSG00000010610	GO:0042101	108	4
ENSG00000010610	GO:0016021	108	4
ENSG00000010610	GO:0005886	108	4
ENSG00000010610	GO:0050863	108	4
ENSG00000010610	GO:0045860	108	4
ENSG00000010610	GO:0045086	108	4
ENSG00000010610	GO:0045058	108	4
ENSG00000010610	GO:0030217	108	4
ENSG00000010610	GO:0005201	108	4
ENSG00000010610	GO:0006955	108	4
ENSG00000010610	GO:0000747	108	4
ENSG00000010610	GO:0042803	108	4
ENSG00000010610	GO:0042289	108	4
ENSG00000010610	GO:0019901	108	4
ENSG00000010610	GO:0015026	108	4
ENSG00000010610	GO:0007155	108	4
ENSG00000010610	GO:0008270	108	4
ENSG00000010610	GO:0001948	108	4
ENSG00000010704	GO:0005886	37	0
ENSG00000010704	GO:0005887	37	0
ENSG00000010704	GO:0042612	37	0
ENSG00000010704	GO:0042612	37	0
ENSG00000010704	GO:0019882	37	0
ENSG00000010704	GO:0030106	37	0
ENSG00000010704	GO:0030106	37	0
ENSG00000010704	GO:0005737	37	0
ENSG00000010704	GO:0019882	37	0
ENSG00000010704	GO:0030106	37	0
ENSG00000010704	GO:0019885	37	0
ENSG00000010704	GO:0005506	37	0
ENSG00000010704	GO:0006461	37	0
ENSG00000010704	GO:0006811	37	0
ENSG00000010704	GO:0006826	37	0
ENSG00000010704	GO:0006879	37	0
ENSG00000010704	GO:0006898	37	0
ENSG00000010704	GO:0019883	37	0
ENSG00000010704	GO:0042612	37	0
ENSG00000010704	GO:0030106	37	0
ENSG00000010704	GO:0006461	37	0
ENSG00000010704	GO:0019882	37	0
ENSG00000010704	GO:0042612	37	0
ENSG00000010704	GO:0030106	37	0
ENSG00000010704	GO:0019882	37	0
ENSG00000010704	GO:0042612	37	0
ENSG00000010704	GO:0030106	37	0
ENSG00000010704	GO:0005506	37	0
ENSG00000010704	GO:0006898	37	0
ENSG00000010704	GO:0019883	37	0
ENSG00000010704	GO:0019885	37	0
ENSG00000010704	GO:0005737	37	0
ENSG00000010704	GO:0005886	37	0
ENSG00000010704	GO:0005887	37	0
ENSG00000010704	GO:0006826	37	0
ENSG00000010704	GO:0042612	37	0
ENSG00000010704	GO:0006811	37	0
ENSG00000010704	GO:0006879	37	0
ENSG00000010803	GO:0007275	15	0
ENSG00000010803	GO:0006355	15	0
ENSG00000010803	GO:0005634	15	0
ENSG00000010803	GO:0016481	15	0
ENSG00000010803	GO:0016458	15	0
ENSG00000010803	GO:0007275	15	0
ENSG00000010803	GO:0016564	15	0
ENSG00000010803	GO:0005634	15	0
ENSG00000010803	GO:0016458	15	0
ENSG00000010803	GO:0006355	15	0
ENSG00000010803	GO:0016564	15	0
ENSG00000010803	GO:0016481	15	0
ENSG00000011009	GO:0006629	1	0
ENSG00000011009	GO:0003824	1	0
ENSG00000011009	GO:0003824	1	0
ENSG00000011009	GO:0003824	1	0
ENSG00000011009	GO:0006631	1	0
ENSG00000011009	GO:0003824	1	0
ENSG00000011009	GO:0006631	1	0
ENSG00000011009	GO:0006629	1	0
ENSG00000011009	GO:0016787	1	0
ENSG00000011009	GO:0003824	1	0
ENSG00000011009	GO:0016787	1	0
ENSG00000011009	GO:0003824	1	0
ENSG00000011021	GO:0006821	11	1
ENSG00000011021	GO:0006821	11	1
ENSG00000011021	GO:0007165	11	1
ENSG00000011021	GO:0016020	11	1
ENSG00000011021	GO:0031404	11	1
ENSG00000011021	GO:0005247	11	1
ENSG00000011021	GO:0006811	11	1
ENSG00000011021	GO:0016020	11	1
ENSG00000011021	GO:0016021	11	1
ENSG00000011021	GO:0016021	11	1
ENSG00000011021	GO:0016020	11	1
ENSG00000011021	GO:0007165	11	1
ENSG00000011021	GO:0006884	11	1
ENSG00000011021	GO:0006821	11	1
ENSG00000011021	GO:0006811	11	1
ENSG00000011021	GO:0031404	11	1
ENSG00000011021	GO:0005247	11	1
ENSG00000011021	GO:0005247	11	1
ENSG00000011021	GO:0006884	11	1
ENSG00000011028	GO:0004872	46	4
ENSG00000011028	GO:0016021	46	4
ENSG00000011028	GO:0016020	46	4
ENSG00000011028	GO:0006897	46	4
ENSG00000011028	GO:0005529	46	4
ENSG00000011028	GO:0005509	46	4
ENSG00000011083	GO:0016020	5	3
ENSG00000011083	GO:0005887	5	3
ENSG00000011083	GO:0005624	5	3
ENSG00000011083	GO:0015824	5	3
ENSG00000011083	GO:0007268	5	3
ENSG00000011083	GO:0006836	5	3
ENSG00000011083	GO:0015293	5	3
ENSG00000011083	GO:0015171	5	3
ENSG00000011083	GO:0005328	5	3
ENSG00000011083	GO:0006865	5	3
ENSG00000011132	GO:0005515	56	9
ENSG00000011132	GO:0007242	56	9
ENSG00000011132	GO:0015031	56	9
ENSG00000011132	GO:0016020	56	9
ENSG00000011177	GO:0008168	14	2
ENSG00000011177	GO:0016740	14	2
ENSG00000011177	GO:0030748	14	2
ENSG00000011198	GO:0004177	2	2
ENSG00000011198	GO:0006725	2	2
ENSG00000011198	GO:0016787	2	2
ENSG00000011198	GO:0006508	2	2
ENSG00000011275	GO:0008270	18	0
ENSG00000011275	GO:0006915	18	0
ENSG00000011275	GO:0016469	18	0
ENSG00000011275	GO:0005634	18	0
ENSG00000011275	GO:0015986	18	0
ENSG00000011275	GO:0006915	18	0
ENSG00000011275	GO:0006512	18	0
ENSG00000011275	GO:0046961	18	0
ENSG00000011275	GO:0046933	18	0
ENSG00000011275	GO:0046872	18	0
ENSG00000011275	GO:0016874	18	0
ENSG00000011275	GO:0008270	18	0
ENSG00000011275	GO:0016469	18	0
ENSG00000011275	GO:0005515	18	0
ENSG00000011275	GO:0015986	18	0
ENSG00000011275	GO:0006512	18	0
ENSG00000011275	GO:0046961	18	0
ENSG00000011275	GO:0046933	18	0
ENSG00000011275	GO:0046872	18	0
ENSG00000011275	GO:0016874	18	0
ENSG00000011275	GO:0005515	18	0
ENSG00000011275	GO:0005634	18	0
ENSG00000011478	GO:0006508	8	2
ENSG00000011478	GO:0008233	8	2
ENSG00000011478	GO:0006508	8	2
ENSG00000011478	GO:0008233	8	2
ENSG00000011478	GO:0016740	8	2
ENSG00000011485	GO:0006470	3	1
ENSG00000011485	GO:0046872	3	1
ENSG00000011485	GO:0005737	3	1
ENSG00000011485	GO:0005634	3	1
ENSG00000011485	GO:0007067	3	1
ENSG00000011485	GO:0006350	3	1
ENSG00000011485	GO:0016787	3	1
ENSG00000011485	GO:0004722	3	1
ENSG00000011485	GO:0005506	3	1
ENSG00000011485	GO:0030145	3	1
ENSG00000011485	GO:0005488	3	1
ENSG00000011485	GO:0004871	3	1
ENSG00000011485	GO:0043123	3	1
ENSG00000011566	GO:0007254	13	3
ENSG00000011566	GO:0004674	13	3
ENSG00000011566	GO:0005083	13	3
ENSG00000011566	GO:0005524	13	3
ENSG00000011566	GO:0016740	13	3
ENSG00000011566	GO:0006468	13	3
ENSG00000011566	GO:0007243	13	3
ENSG00000011566	GO:0007243	13	3
ENSG00000011566	GO:0006950	13	3
ENSG00000011566	GO:0007254	13	3
ENSG00000011566	GO:0006950	13	3
ENSG00000011566	GO:0006468	13	3
ENSG00000011566	GO:0016740	13	3
ENSG00000011566	GO:0005524	13	3
ENSG00000011566	GO:0005083	13	3
ENSG00000011566	GO:0004674	13	3
ENSG00000011566	GO:0000166	13	3
ENSG00000011566	GO:0000166	13	3
ENSG00000011590	GO:0003714	54	6
ENSG00000011590	GO:0005634	54	6
ENSG00000011590	GO:0005622	54	6
ENSG00000011590	GO:0005515	54	6
ENSG00000011590	GO:0000122	54	6
ENSG00000011590	GO:0005515	54	6
ENSG00000011590	GO:0003704	54	6
ENSG00000011590	GO:0003676	54	6
ENSG00000011590	GO:0008270	54	6
ENSG00000011590	GO:0046872	54	6
ENSG00000011590	GO:0003714	54	6
ENSG00000011590	GO:0003676	54	6
ENSG00000011590	GO:0003704	54	6
ENSG00000011590	GO:0005634	54	6
ENSG00000011590	GO:0008270	54	6
ENSG00000011590	GO:0046872	54	6
ENSG00000011590	GO:0000122	54	6
ENSG00000011590	GO:0005622	54	6
ENSG00000011590	GO:0005515	54	6
ENSG00000011590	GO:0005515	54	6
ENSG00000011600	GO:0005887	8	3
ENSG00000011600	GO:0016020	8	3
ENSG00000011600	GO:0007242	8	3
ENSG00000011600	GO:0006968	8	3
ENSG00000011600	GO:0005057	8	3
ENSG00000011677	GO:0005887	0	0
ENSG00000011677	GO:0005230	0	0
ENSG00000011677	GO:0007214	0	0
ENSG00000011677	GO:0005887	0	0
ENSG00000011677	GO:0006811	0	0
ENSG00000011677	GO:0045211	0	0
ENSG00000011677	GO:0004890	0	0
ENSG00000011677	GO:0006821	0	0
ENSG00000011677	GO:0008503	0	0
ENSG00000011677	GO:0031404	0	0
ENSG00000011677	GO:0006811	0	0
ENSG00000011677	GO:0007214	0	0
ENSG00000011677	GO:0045211	0	0
ENSG00000011677	GO:0005216	0	0
ENSG00000011677	GO:0031404	0	0
ENSG00000011677	GO:0006821	0	0
ENSG00000011677	GO:0031404	0	0
ENSG00000011677	GO:0008503	0	0
ENSG00000011677	GO:0005216	0	0
ENSG00000011677	GO:0005230	0	0
ENSG00000011677	GO:0008503	0	0
ENSG00000011677	GO:0006811	0	0
ENSG00000011677	GO:0006821	0	0
ENSG00000011677	GO:0005254	0	0
ENSG00000011677	GO:0005230	0	0
ENSG00000011677	GO:0004890	0	0
ENSG00000011677	GO:0005887	0	0
ENSG00000011677	GO:0045211	0	0
ENSG00000011677	GO:0004890	0	0
ENSG00000011677	GO:0005216	0	0
ENSG00000011677	GO:0007214	0	0
ENSG00000011677	GO:0005254	0	0
ENSG00000011677	GO:0005254	0	0
ENSG00000012061	GO:0006281	24	0
ENSG00000012061	GO:0005622	24	0
ENSG00000012061	GO:0003684	24	0
ENSG00000012061	GO:0016787	24	0
ENSG00000012061	GO:0006281	24	0
ENSG00000012061	GO:0005634	24	0
ENSG00000012061	GO:0016787	24	0
ENSG00000012061	GO:0005634	24	0
ENSG00000012061	GO:0005622	24	0
ENSG00000012061	GO:0016787	24	0
ENSG00000012061	GO:0004519	24	0
ENSG00000012061	GO:0004519	24	0
ENSG00000012061	GO:0004519	24	0
ENSG00000012061	GO:0006289	24	0
ENSG00000012061	GO:0000109	24	0
ENSG00000012061	GO:0005622	24	0
ENSG00000012061	GO:0005634	24	0
ENSG00000012061	GO:0003684	24	0
ENSG00000012061	GO:0003684	24	0
ENSG00000012504	GO:0046872	21	1
ENSG00000012504	GO:0005634	21	1
ENSG00000012504	GO:0008206	21	1
ENSG00000012504	GO:0008203	21	1
ENSG00000012504	GO:0007165	21	1
ENSG00000012504	GO:0006350	21	1
ENSG00000012504	GO:0008270	21	1
ENSG00000012504	GO:0003714	21	1
ENSG00000012504	GO:0003713	21	1
ENSG00000012504	GO:0003707	21	1
ENSG00000012504	GO:0003700	21	1
ENSG00000012504	GO:0006355	21	1
ENSG00000012504	GO:0043565	21	1
ENSG00000012660	GO:0016021	18	0
ENSG00000012660	GO:0016021	18	0
ENSG00000012660	GO:0016021	18	0
ENSG00000012660	GO:0016021	18	0
ENSG00000012660	GO:0016021	18	0
ENSG00000012660	GO:0016021	18	0
ENSG00000012822	GO:0005515	17	1
ENSG00000012822	GO:0006350	17	1
ENSG00000012822	GO:0007165	17	1
ENSG00000012822	GO:0030518	17	1
ENSG00000012822	GO:0005634	17	1
ENSG00000012822	GO:0003713	17	1
ENSG00000012822	GO:0005515	17	1
ENSG00000012822	GO:0006350	17	1
ENSG00000012822	GO:0007165	17	1
ENSG00000012822	GO:0030518	17	1
ENSG00000012822	GO:0005634	17	1
ENSG00000012822	GO:0003713	17	1
ENSG00000012963	GO:0008270	32	0
ENSG00000012963	GO:0046872	32	0
ENSG00000012963	GO:0006512	32	0
ENSG00000012963	GO:0004842	32	0
ENSG00000012983	GO:0007257	18	1
ENSG00000012983	GO:0005737	18	1
ENSG00000012983	GO:0007243	18	1
ENSG00000012983	GO:0006950	18	1
ENSG00000012983	GO:0006468	18	1
ENSG00000012983	GO:0005524	18	1
ENSG00000012983	GO:0005515	18	1
ENSG00000012983	GO:0005083	18	1
ENSG00000012983	GO:0000166	18	1
ENSG00000012983	GO:0004674	18	1
ENSG00000012983	GO:0016740	18	1
ENSG00000013016	GO:0003924	2	1
ENSG00000013016	GO:0005634	2	1
ENSG00000013016	GO:0005525	2	1
ENSG00000013016	GO:0000166	2	1
ENSG00000013016	GO:0005509	2	1
ENSG00000013016	GO:0003676	2	1
ENSG00000013016	GO:0005524	2	1
ENSG00000013275	GO:0005737	0	0
ENSG00000013275	GO:0005829	0	0
ENSG00000013275	GO:0000502	0	0
ENSG00000013275	GO:0006508	0	0
ENSG00000013275	GO:0016887	0	0
ENSG00000013275	GO:0030163	0	0
ENSG00000013275	GO:0017111	0	0
ENSG00000013275	GO:0016787	0	0
ENSG00000013275	GO:0005524	0	0
ENSG00000013275	GO:0000166	0	0
ENSG00000013275	GO:0005634	0	0
ENSG00000013275	GO:0005634	0	0
ENSG00000013275	GO:0006508	0	0
ENSG00000013275	GO:0005829	0	0
ENSG00000013275	GO:0016887	0	0
ENSG00000013275	GO:0005737	0	0
ENSG00000013275	GO:0030163	0	0
ENSG00000013275	GO:0017111	0	0
ENSG00000013275	GO:0016787	0	0
ENSG00000013275	GO:0005524	0	0
ENSG00000013275	GO:0000502	0	0
ENSG00000013275	GO:0000166	0	0
ENSG00000013288	GO:0004559	72	11
ENSG00000013288	GO:0016798	72	11
ENSG00000013288	GO:0005975	72	11
ENSG00000013297	GO:0005198	0	1
ENSG00000013297	GO:0016021	0	1
ENSG00000013297	GO:0016020	0	1
ENSG00000013297	GO:0005923	0	1
ENSG00000013297	GO:0042802	0	1
ENSG00000013297	GO:0016338	0	1
ENSG00000013306	GO:0006810	14	3
ENSG00000013306	GO:0016021	14	3
ENSG00000013306	GO:0016020	14	3
ENSG00000013306	GO:0005743	14	3
ENSG00000013306	GO:0005743	14	3
ENSG00000013306	GO:0005739	14	3
ENSG00000013306	GO:0005488	14	3
ENSG00000013306	GO:0016020	14	3
ENSG00000013306	GO:0006810	14	3
ENSG00000013306	GO:0005488	14	3
ENSG00000013306	GO:0016021	14	3
ENSG00000013375	GO:0000287	72	2
ENSG00000013375	GO:0004610	72	2
ENSG00000013375	GO:0016853	72	2
ENSG00000013375	GO:0005975	72	2
ENSG00000013375	GO:0006041	72	2
ENSG00000013375	GO:0008372	72	2
ENSG00000013441	GO:0016740	17	1
ENSG00000013441	GO:0006468	17	1
ENSG00000013441	GO:0008283	17	1
ENSG00000013441	GO:0000074	17	1
ENSG00000013441	GO:0004715	17	1
ENSG00000013441	GO:0000166	17	1
ENSG00000013441	GO:0004674	17	1
ENSG00000013441	GO:0005634	17	1
ENSG00000013441	GO:0005524	17	1
ENSG00000013588	GO:0007165	21	4
ENSG00000013588	GO:0016020	21	4
ENSG00000013588	GO:0007186	21	4
ENSG00000013588	GO:0008067	21	4
ENSG00000013588	GO:0004872	21	4
ENSG00000013588	GO:0005887	21	4
ENSG00000014138	GO:0005634	53	1
ENSG00000014138	GO:0003677	53	1
ENSG00000014138	GO:0003887	53	1
ENSG00000014138	GO:0005554	53	1
ENSG00000014138	GO:0006260	53	1
ENSG00000014164	GO:0046872	94	17
ENSG00000014164	GO:0003676	94	17
ENSG00000014164	GO:0008270	94	17
ENSG00000014216	GO:0004198	13	2
ENSG00000014216	GO:0005509	13	2
ENSG00000014216	GO:0006508	13	2
ENSG00000014216	GO:0008284	13	2
ENSG00000014216	GO:0005622	13	2
ENSG00000014257	GO:0003993	34	3
ENSG00000014257	GO:0005576	34	3
ENSG00000014257	GO:0000074	34	3
ENSG00000014257	GO:0016787	34	3
ENSG00000014257	GO:0003993	34	3
ENSG00000014257	GO:0004725	34	3
ENSG00000014914	GO:0004437	29	1
ENSG00000014914	GO:0004437	29	1
ENSG00000014914	GO:0046839	29	1
ENSG00000014914	GO:0046839	29	1
ENSG00000014914	GO:0004437	29	1
ENSG00000014914	GO:0046839	29	1
ENSG00000014919	GO:0007585	15	0
ENSG00000014919	GO:0016020	15	0
ENSG00000014919	GO:0006461	15	0
ENSG00000014919	GO:0006461	15	0
ENSG00000014919	GO:0016021	15	0
ENSG00000014919	GO:0006461	15	0
ENSG00000014919	GO:0005739	15	0
ENSG00000014919	GO:0004129	15	0
ENSG00000014919	GO:0005746	15	0
ENSG00000014919	GO:0016020	15	0
ENSG00000014919	GO:0016020	15	0
ENSG00000014919	GO:0007585	15	0
ENSG00000014919	GO:0016021	15	0
ENSG00000014919	GO:0004129	15	0
ENSG00000014919	GO:0006118	15	0
ENSG00000014919	GO:0006118	15	0
ENSG00000014919	GO:0006461	15	0
ENSG00000014919	GO:0005739	15	0
ENSG00000014919	GO:0005746	15	0
ENSG00000014919	GO:0016020	15	0
ENSG00000014919	GO:0016020	15	0
ENSG00000014919	GO:0016021	15	0
ENSG00000014919	GO:0016020	15	0
ENSG00000014919	GO:0005746	15	0
ENSG00000014919	GO:0005739	15	0
ENSG00000014919	GO:0007585	15	0
ENSG00000014919	GO:0006461	15	0
ENSG00000014919	GO:0004129	15	0
ENSG00000014919	GO:0006461	15	0
ENSG00000014919	GO:0016020	15	0
ENSG00000014919	GO:0006118	15	0
ENSG00000014919	GO:0006461	15	0
ENSG00000014919	GO:0016021	15	0
ENSG00000014919	GO:0004129	15	0
ENSG00000014919	GO:0006118	15	0
ENSG00000014919	GO:0006461	15	0
ENSG00000014919	GO:0007585	15	0
ENSG00000014919	GO:0005739	15	0
ENSG00000014919	GO:0005746	15	0
ENSG00000014919	GO:0016020	15	0
ENSG00000015153	GO:0005622	13	0
ENSG00000015153	GO:0008270	13	0
ENSG00000015153	GO:0005634	13	0
ENSG00000015153	GO:0003714	13	0
ENSG00000015153	GO:0005622	13	0
ENSG00000015153	GO:0045941	13	0
ENSG00000015153	GO:0016481	13	0
ENSG00000015153	GO:0006350	13	0
ENSG00000015153	GO:0046872	13	0
ENSG00000015153	GO:0005515	13	0
ENSG00000015153	GO:0008270	13	0
ENSG00000015153	GO:0003713	13	0
ENSG00000015153	GO:0006355	13	0
ENSG00000015153	GO:0003713	13	0
ENSG00000015153	GO:0005622	13	0
ENSG00000015153	GO:0008270	13	0
ENSG00000015153	GO:0003714	13	0
ENSG00000015153	GO:0005622	13	0
ENSG00000015153	GO:0016481	13	0
ENSG00000015153	GO:0005634	13	0
ENSG00000015153	GO:0045941	13	0
ENSG00000015153	GO:0006355	13	0
ENSG00000015153	GO:0006350	13	0
ENSG00000015153	GO:0046872	13	0
ENSG00000015153	GO:0008270	13	0
ENSG00000015153	GO:0005515	13	0
ENSG00000015171	GO:0046872	7	0
ENSG00000015171	GO:0046872	7	0
ENSG00000015171	GO:0000122	7	0
ENSG00000015171	GO:0006350	7	0
ENSG00000015171	GO:0006355	7	0
ENSG00000015171	GO:0007049	7	0
ENSG00000015171	GO:0008283	7	0
ENSG00000015171	GO:0045786	7	0
ENSG00000015171	GO:0005634	7	0
ENSG00000015171	GO:0003677	7	0
ENSG00000015171	GO:0008270	7	0
ENSG00000015171	GO:0003677	7	0
ENSG00000015171	GO:0000122	7	0
ENSG00000015171	GO:0006350	7	0
ENSG00000015171	GO:0006355	7	0
ENSG00000015171	GO:0007049	7	0
ENSG00000015171	GO:0008283	7	0
ENSG00000015171	GO:0045786	7	0
ENSG00000015171	GO:0005634	7	0
ENSG00000015171	GO:0005515	7	0
ENSG00000015171	GO:0007049	7	0
ENSG00000015171	GO:0003677	7	0
ENSG00000015171	GO:0005515	7	0
ENSG00000015171	GO:0008270	7	0
ENSG00000015171	GO:0046872	7	0
ENSG00000015171	GO:0000122	7	0
ENSG00000015171	GO:0008270	7	0
ENSG00000015171	GO:0006355	7	0
ENSG00000015171	GO:0005515	7	0
ENSG00000015171	GO:0008283	7	0
ENSG00000015171	GO:0005515	7	0
ENSG00000015171	GO:0006350	7	0
ENSG00000015171	GO:0008270	7	0
ENSG00000015171	GO:0045786	7	0
ENSG00000015171	GO:0006355	7	0
ENSG00000015171	GO:0008270	7	0
ENSG00000015171	GO:0005515	7	0
ENSG00000015171	GO:0008270	7	0
ENSG00000015171	GO:0008270	7	0
ENSG00000015171	GO:0005634	7	0
ENSG00000015171	GO:0006355	7	0
ENSG00000015413	GO:0005975	33	1
ENSG00000015413	GO:0004237	33	1
ENSG00000015413	GO:0006508	33	1
ENSG00000015413	GO:0005783	33	1
ENSG00000015413	GO:0046872	33	1
ENSG00000015413	GO:0043169	33	1
ENSG00000015413	GO:0008270	33	1
ENSG00000015413	GO:0008239	33	1
ENSG00000015413	GO:0005792	33	1
ENSG00000015413	GO:0016020	33	1
ENSG00000015413	GO:0008237	33	1
ENSG00000015413	GO:0048503	33	1
ENSG00000015413	GO:0046872	33	1
ENSG00000015413	GO:0005792	33	1
ENSG00000015413	GO:0005783	33	1
ENSG00000015413	GO:0006508	33	1
ENSG00000015413	GO:0016020	33	1
ENSG00000015413	GO:0048503	33	1
ENSG00000015413	GO:0008270	33	1
ENSG00000015413	GO:0008239	33	1
ENSG00000015413	GO:0008237	33	1
ENSG00000015413	GO:0004237	33	1
ENSG00000015413	GO:0043169	33	1
ENSG00000015413	GO:0005975	33	1
ENSG00000015479	GO:0003676	4	3
ENSG00000015479	GO:0005634	4	3
ENSG00000015479	GO:0008270	4	3
ENSG00000015479	GO:0005622	4	3
ENSG00000015479	GO:0005637	4	3
ENSG00000015479	GO:0046872	4	3
ENSG00000015479	GO:0000166	4	3
ENSG00000015479	GO:0008270	4	3
ENSG00000015479	GO:0005198	4	3
ENSG00000015479	GO:0003723	4	3
ENSG00000015479	GO:0005634	4	3
ENSG00000015479	GO:0003676	4	3
ENSG00000015532	GO:0016757	23	3
ENSG00000015532	GO:0016021	23	3
ENSG00000015532	GO:0016020	23	3
ENSG00000015532	GO:0008372	23	3
ENSG00000015532	GO:0005783	23	3
ENSG00000015532	GO:0030158	23	3
ENSG00000015532	GO:0008375	23	3
ENSG00000015532	GO:0006024	23	3
ENSG00000016082	GO:0006355	2	0
ENSG00000016082	GO:0005634	2	0
ENSG00000016082	GO:0046872	2	0
ENSG00000016082	GO:0043565	2	0
ENSG00000016082	GO:0008270	2	0
ENSG00000016082	GO:0003700	2	0
ENSG00000016082	GO:0007275	2	0
ENSG00000016391	GO:0006118	43	4
ENSG00000016391	GO:0005739	43	4
ENSG00000016391	GO:0006066	43	4
ENSG00000016391	GO:0050660	43	4
ENSG00000016391	GO:0008812	43	4
ENSG00000016402	GO:0004872	20	0
ENSG00000016402	GO:0016020	20	0
ENSG00000016402	GO:0004896	20	0
ENSG00000016402	GO:0004872	20	0
ENSG00000016402	GO:0016021	20	0
ENSG00000016402	GO:0016020	20	0
ENSG00000016402	GO:0016021	20	0
ENSG00000016402	GO:0004896	20	0
ENSG00000016402	GO:0016021	20	0
ENSG00000016402	GO:0016020	20	0
ENSG00000016402	GO:0007596	20	0
ENSG00000016402	GO:0004896	20	0
ENSG00000016402	GO:0004872	20	0
ENSG00000016402	GO:0007596	20	0
ENSG00000017260	GO:0005524	7	1
ENSG00000017260	GO:0016020	7	1
ENSG00000017260	GO:0043123	7	1
ENSG00000017260	GO:0008544	7	1
ENSG00000017260	GO:0008152	7	1
ENSG00000017260	GO:0006874	7	1
ENSG00000017260	GO:0016021	7	1
ENSG00000017260	GO:0006816	7	1
ENSG00000017260	GO:0016787	7	1
ENSG00000017260	GO:0005509	7	1
ENSG00000017260	GO:0005388	7	1
ENSG00000017260	GO:0004871	7	1
ENSG00000017260	GO:0000287	7	1
ENSG00000017260	GO:0000166	7	1
ENSG00000017260	GO:0006812	7	1
ENSG00000017260	GO:0016820	7	1
ENSG00000017483	GO:0005279	17	1
ENSG00000017483	GO:0016020	17	1
ENSG00000017483	GO:0006865	17	1
ENSG00000017483	GO:0005279	17	1
ENSG00000017483	GO:0016020	17	1
ENSG00000017483	GO:0006865	17	1
ENSG00000017483	GO:0005279	17	1
ENSG00000017483	GO:0006865	17	1
ENSG00000017483	GO:0016020	17	1
ENSG00000017483	GO:0006865	17	1
ENSG00000017483	GO:0005279	17	1
ENSG00000017483	GO:0016020	17	1
ENSG00000018280	GO:0005624	34	3
ENSG00000018280	GO:0005887	34	3
ENSG00000018280	GO:0006810	34	3
ENSG00000018280	GO:0016020	34	3
ENSG00000018280	GO:0016020	34	3
ENSG00000018280	GO:0009613	34	3
ENSG00000018280	GO:0006826	34	3
ENSG00000018280	GO:0006811	34	3
ENSG00000018280	GO:0005506	34	3
ENSG00000018280	GO:0005215	34	3
ENSG00000018280	GO:0009617	34	3
ENSG00000018280	GO:0005215	34	3
ENSG00000018510	GO:0008609	4	0
ENSG00000018510	GO:0005777	4	0
ENSG00000018510	GO:0008610	4	0
ENSG00000018510	GO:0006629	4	0
ENSG00000018510	GO:0016740	4	0
ENSG00000018510	GO:0006118	4	0
ENSG00000019169	GO:0008329	73	10
ENSG00000019169	GO:0005887	73	10
ENSG00000019169	GO:0016020	73	10
ENSG00000019169	GO:0005737	73	10
ENSG00000019169	GO:0009618	73	10
ENSG00000019169	GO:0006817	73	10
ENSG00000019169	GO:0005044	73	10
ENSG00000019169	GO:0007166	73	10
ENSG00000019991	GO:0004252	10	1
ENSG00000019991	GO:0008083	10	1
ENSG00000019991	GO:0006508	10	1
ENSG00000019991	GO:0007067	10	1
ENSG00000019991	GO:0008372	10	1
ENSG00000019995	GO:0005515	2	1
ENSG00000019995	GO:0005634	2	1
ENSG00000019995	GO:0005622	2	1
ENSG00000019995	GO:0046872	2	1
ENSG00000019995	GO:0008270	2	1
ENSG00000019995	GO:0005634	2	1
ENSG00000019995	GO:0005622	2	1
ENSG00000019995	GO:0046872	2	1
ENSG00000019995	GO:0008270	2	1
ENSG00000019995	GO:0005515	2	1
ENSG00000019995	GO:0005737	2	1
ENSG00000019995	GO:0005737	2	1
ENSG00000020426	GO:0007049	3	0
ENSG00000020426	GO:0008283	3	0
ENSG00000020426	GO:0006461	3	0
ENSG00000020426	GO:0006357	3	0
ENSG00000020426	GO:0006350	3	0
ENSG00000020426	GO:0000079	3	0
ENSG00000020426	GO:0046872	3	0
ENSG00000020426	GO:0005515	3	0
ENSG00000020426	GO:0008270	3	0
ENSG00000020426	GO:0006281	3	0
ENSG00000020426	GO:0005634	3	0
ENSG00000020577	GO:0030371	9	1
ENSG00000020577	GO:0045946	9	1
ENSG00000021488	GO:0015184	19	7
ENSG00000021488	GO:0005886	19	7
ENSG00000021488	GO:0006865	19	7
ENSG00000021488	GO:0006810	19	7
ENSG00000021488	GO:0006461	19	7
ENSG00000021488	GO:0005279	19	7
ENSG00000021488	GO:0005887	19	7
ENSG00000021488	GO:0006520	19	7
ENSG00000021574	GO:0000166	11	0
ENSG00000021574	GO:0005634	11	0
ENSG00000021574	GO:0017111	11	0
ENSG00000021574	GO:0005524	11	0
ENSG00000021574	GO:0017111	11	0
ENSG00000021574	GO:0000166	11	0
ENSG00000021574	GO:0005524	11	0
ENSG00000021574	GO:0005634	11	0
ENSG00000021826	GO:0006541	25	8
ENSG00000021826	GO:0005739	25	8
ENSG00000021826	GO:0005737	25	8
ENSG00000021826	GO:0006807	25	8
ENSG00000021826	GO:0006526	25	8
ENSG00000021826	GO:0000050	25	8
ENSG00000021826	GO:0016874	25	8
ENSG00000021826	GO:0005524	25	8
ENSG00000021826	GO:0005515	25	8
ENSG00000021826	GO:0004087	25	8
ENSG00000021826	GO:0000166	25	8
ENSG00000021826	GO:0019856	25	8
ENSG00000021826	GO:0006526	25	8
ENSG00000021826	GO:0006541	25	8
ENSG00000021826	GO:0005524	25	8
ENSG00000021826	GO:0005515	25	8
ENSG00000021826	GO:0004087	25	8
ENSG00000021826	GO:0000166	25	8
ENSG00000021826	GO:0000050	25	8
ENSG00000021826	GO:0006807	25	8
ENSG00000021826	GO:0019856	25	8
ENSG00000021826	GO:0016874	25	8
ENSG00000021826	GO:0005739	25	8
ENSG00000021826	GO:0005737	25	8
ENSG00000021852	GO:0006957	73	6
ENSG00000021852	GO:0019835	73	6
ENSG00000021852	GO:0016021	73	6
ENSG00000021852	GO:0016020	73	6
ENSG00000021852	GO:0005615	73	6
ENSG00000021852	GO:0045087	73	6
ENSG00000021852	GO:0009618	73	6
ENSG00000021852	GO:0006958	73	6
ENSG00000021852	GO:0019835	73	6
ENSG00000021852	GO:0005579	73	6
ENSG00000021852	GO:0016021	73	6
ENSG00000021852	GO:0009618	73	6
ENSG00000021852	GO:0045087	73	6
ENSG00000021852	GO:0006957	73	6
ENSG00000021852	GO:0005579	73	6
ENSG00000021852	GO:0005615	73	6
ENSG00000021852	GO:0016020	73	6
ENSG00000021852	GO:0006958	73	6
ENSG00000022267	GO:0007517	2	0
ENSG00000022267	GO:0046872	2	0
ENSG00000022267	GO:0009887	2	0
ENSG00000022267	GO:0016049	2	0
ENSG00000022267	GO:0030154	2	0
ENSG00000022267	GO:0005634	2	0
ENSG00000022267	GO:0008372	2	0
ENSG00000022267	GO:0046872	2	0
ENSG00000022267	GO:0005554	2	0
ENSG00000022267	GO:0008270	2	0
ENSG00000022267	GO:0008270	2	0
ENSG00000022267	GO:0008270	2	0
ENSG00000022267	GO:0046872	2	0
ENSG00000022267	GO:0046872	2	0
ENSG00000022267	GO:0046872	2	0
ENSG00000022267	GO:0008270	2	0
ENSG00000022267	GO:0008270	2	0
ENSG00000022267	GO:0046872	2	0
ENSG00000022267	GO:0008270	2	0
ENSG00000022267	GO:0046872	2	0
ENSG00000022267	GO:0008270	2	0
ENSG00000022267	GO:0005554	2	0
ENSG00000022267	GO:0007517	2	0
ENSG00000022267	GO:0009887	2	0
ENSG00000022267	GO:0016049	2	0
ENSG00000022267	GO:0030154	2	0
ENSG00000022267	GO:0005634	2	0
ENSG00000022267	GO:0008372	2	0
ENSG00000022267	GO:0008270	2	0
ENSG00000022267	GO:0046872	2	0
ENSG00000022355	GO:0030594	0	0
ENSG00000022355	GO:0045211	0	0
ENSG00000022355	GO:0005887	0	0
ENSG00000022355	GO:0007214	0	0
ENSG00000022355	GO:0006821	0	0
ENSG00000022355	GO:0005254	0	0
ENSG00000022355	GO:0005230	0	0
ENSG00000022355	GO:0005216	0	0
ENSG00000022355	GO:0004890	0	0
ENSG00000022355	GO:0031404	0	0
ENSG00000022355	GO:0006811	0	0
ENSG00000023228	GO:0046872	28	2
ENSG00000023228	GO:0005739	28	2
ENSG00000023228	GO:0005624	28	2
ENSG00000023228	GO:0006120	28	2
ENSG00000023228	GO:0006118	28	2
ENSG00000023228	GO:0051537	28	2
ENSG00000023228	GO:0008137	28	2
ENSG00000023228	GO:0005506	28	2
ENSG00000023228	GO:0003954	28	2
ENSG00000023228	GO:0051539	28	2
ENSG00000023287	GO:0005634	74	7
ENSG00000023287	GO:0007049	74	7
ENSG00000023287	GO:0006350	74	7
ENSG00000023287	GO:0005634	74	7
ENSG00000023287	GO:0006350	74	7
ENSG00000023287	GO:0045786	74	7
ENSG00000023287	GO:0045786	74	7
ENSG00000023287	GO:0006355	74	7
ENSG00000023287	GO:0006355	74	7
ENSG00000023287	GO:0007049	74	7
ENSG00000023287	GO:0006355	74	7
ENSG00000023287	GO:0006355	74	7
ENSG00000023287	GO:0005634	74	7
ENSG00000023287	GO:0045786	74	7
ENSG00000023287	GO:0007049	74	7
ENSG00000023287	GO:0005634	74	7
ENSG00000023287	GO:0006350	74	7
ENSG00000023287	GO:0007049	74	7
ENSG00000023287	GO:0006350	74	7
ENSG00000023287	GO:0045786	74	7
ENSG00000023318	GO:0009100	7	0
ENSG00000023318	GO:0005793	7	0
ENSG00000023318	GO:0005789	7	0
ENSG00000023318	GO:0005788	7	0
ENSG00000023318	GO:0005783	7	0
ENSG00000023318	GO:0030503	7	0
ENSG00000023318	GO:0006986	7	0
ENSG00000023318	GO:0006457	7	0
ENSG00000023318	GO:0003756	7	0
ENSG00000023318	GO:0009055	7	0
ENSG00000023318	GO:0051082	7	0
ENSG00000023318	GO:0015035	7	0
ENSG00000023318	GO:0045045	7	0
ENSG00000023318	GO:0009055	7	0
ENSG00000023318	GO:0005793	7	0
ENSG00000023318	GO:0003756	7	0
ENSG00000023318	GO:0015035	7	0
ENSG00000023318	GO:0051082	7	0
ENSG00000023318	GO:0006457	7	0
ENSG00000023318	GO:0006986	7	0
ENSG00000023318	GO:0009100	7	0
ENSG00000023318	GO:0045045	7	0
ENSG00000023318	GO:0005783	7	0
ENSG00000023318	GO:0005788	7	0
ENSG00000023318	GO:0005789	7	0
ENSG00000023318	GO:0030503	7	0
ENSG00000023318	GO:0005789	7	0
ENSG00000023318	GO:0009055	7	0
ENSG00000023318	GO:0015035	7	0
ENSG00000023318	GO:0051082	7	0
ENSG00000023318	GO:0006457	7	0
ENSG00000023318	GO:0006986	7	0
ENSG00000023318	GO:0009100	7	0
ENSG00000023318	GO:0003756	7	0
ENSG00000023318	GO:0005783	7	0
ENSG00000023318	GO:0045045	7	0
ENSG00000023318	GO:0005793	7	0
ENSG00000023318	GO:0030503	7	0
ENSG00000023318	GO:0015035	7	0
ENSG00000023318	GO:0005788	7	0
ENSG00000023318	GO:0005793	7	0
ENSG00000023318	GO:0003756	7	0
ENSG00000023318	GO:0009055	7	0
ENSG00000023318	GO:0051082	7	0
ENSG00000023318	GO:0006457	7	0
ENSG00000023318	GO:0005783	7	0
ENSG00000023318	GO:0005789	7	0
ENSG00000023318	GO:0005788	7	0
ENSG00000023318	GO:0006986	7	0
ENSG00000023318	GO:0045045	7	0
ENSG00000023318	GO:0030503	7	0
ENSG00000023318	GO:0009100	7	0
ENSG00000023572	GO:0042262	12	0
ENSG00000023572	GO:0006915	12	0
ENSG00000023572	GO:0015035	12	0
ENSG00000023572	GO:0008794	12	0
ENSG00000023572	GO:0005739	12	0
ENSG00000023572	GO:0046872	12	0
ENSG00000023572	GO:0051537	12	0
ENSG00000023572	GO:0006118	12	0
ENSG00000023572	GO:0006467	12	0
ENSG00000023572	GO:0006749	12	0
ENSG00000023572	GO:0030508	12	0
ENSG00000023572	GO:0006980	12	0
ENSG00000023572	GO:0009266	12	0
ENSG00000023572	GO:0009268	12	0
ENSG00000023572	GO:0009966	12	0
ENSG00000023572	GO:0010033	12	0
ENSG00000023572	GO:0030503	12	0
ENSG00000023572	GO:0042542	12	0
ENSG00000023572	GO:0045449	12	0
ENSG00000023572	GO:0005634	12	0
ENSG00000023572	GO:0005506	12	0
ENSG00000023572	GO:0009053	12	0
ENSG00000023572	GO:0030154	12	0
ENSG00000023572	GO:0015038	12	0
ENSG00000023572	GO:0015038	12	0
ENSG00000023572	GO:0005739	12	0
ENSG00000023572	GO:0005506	12	0
ENSG00000023572	GO:0008794	12	0
ENSG00000023572	GO:0015035	12	0
ENSG00000023572	GO:0030508	12	0
ENSG00000023572	GO:0046872	12	0
ENSG00000023572	GO:0051537	12	0
ENSG00000023572	GO:0006118	12	0
ENSG00000023572	GO:0006467	12	0
ENSG00000023572	GO:0006749	12	0
ENSG00000023572	GO:0005634	12	0
ENSG00000023572	GO:0006915	12	0
ENSG00000023572	GO:0042542	12	0
ENSG00000023572	GO:0042262	12	0
ENSG00000023572	GO:0009053	12	0
ENSG00000023572	GO:0030503	12	0
ENSG00000023572	GO:0030154	12	0
ENSG00000023572	GO:0010033	12	0
ENSG00000023572	GO:0009966	12	0
ENSG00000023572	GO:0009268	12	0
ENSG00000023572	GO:0009266	12	0
ENSG00000023572	GO:0006980	12	0
ENSG00000023572	GO:0045449	12	0
ENSG00000023608	GO:0003677	29	2
ENSG00000023608	GO:0006383	29	2
ENSG00000023608	GO:0006366	29	2
ENSG00000023608	GO:0006350	29	2
ENSG00000023608	GO:0005634	29	2
ENSG00000023608	GO:0006355	29	2
ENSG00000023839	GO:0000166	36	2
ENSG00000023839	GO:0005887	36	2
ENSG00000023839	GO:0016020	36	2
ENSG00000023839	GO:0005887	36	2
ENSG00000023839	GO:0006810	36	2
ENSG00000023839	GO:0042626	36	2
ENSG00000023839	GO:0016887	36	2
ENSG00000023839	GO:0008514	36	2
ENSG00000023839	GO:0005524	36	2
ENSG00000023839	GO:0005215	36	2
ENSG00000023839	GO:0005524	36	2
ENSG00000023839	GO:0005524	36	2
ENSG00000023839	GO:0005215	36	2
ENSG00000023839	GO:0016020	36	2
ENSG00000023839	GO:0008514	36	2
ENSG00000023839	GO:0016887	36	2
ENSG00000023839	GO:0042626	36	2
ENSG00000023839	GO:0006810	36	2
ENSG00000023839	GO:0000166	36	2
ENSG00000023839	GO:0016020	36	2
ENSG00000023839	GO:0000166	36	2
ENSG00000023839	GO:0005887	36	2
ENSG00000023839	GO:0006810	36	2
ENSG00000023839	GO:0042626	36	2
ENSG00000023839	GO:0016887	36	2
ENSG00000023839	GO:0008514	36	2
ENSG00000023839	GO:0005524	36	2
ENSG00000023839	GO:0005215	36	2
ENSG00000023839	GO:0016020	36	2
ENSG00000023839	GO:0005887	36	2
ENSG00000023839	GO:0006810	36	2
ENSG00000023839	GO:0042626	36	2
ENSG00000023839	GO:0016887	36	2
ENSG00000023839	GO:0008514	36	2
ENSG00000023839	GO:0005524	36	2
ENSG00000023839	GO:0000166	36	2
ENSG00000023839	GO:0005524	36	2
ENSG00000023839	GO:0005215	36	2
ENSG00000023843	GO:0005216	32	4
ENSG00000023843	GO:0016021	32	4
ENSG00000023843	GO:0016020	32	4
ENSG00000023843	GO:0006814	32	4
ENSG00000023843	GO:0005272	32	4
ENSG00000023843	GO:0006811	32	4
ENSG00000023892	GO:0005509	18	2
ENSG00000023892	GO:0005509	18	2
ENSG00000023909	GO:0004357	3	0
ENSG00000023909	GO:0006534	3	0
ENSG00000023909	GO:0006750	3	0
ENSG00000023909	GO:0016874	3	0
ENSG00000023909	GO:0016491	3	0
ENSG00000023909	GO:0006534	3	0
ENSG00000023909	GO:0016874	3	0
ENSG00000023909	GO:0004357	3	0
ENSG00000023909	GO:0016491	3	0
ENSG00000023909	GO:0006750	3	0
ENSG00000023909	GO:0016874	3	0
ENSG00000023909	GO:0004357	3	0
ENSG00000023909	GO:0006534	3	0
ENSG00000023909	GO:0006750	3	0
ENSG00000023909	GO:0016491	3	0
ENSG00000023909	GO:0004357	3	0
ENSG00000023909	GO:0016874	3	0
ENSG00000023909	GO:0006534	3	0
ENSG00000023909	GO:0006750	3	0
ENSG00000023909	GO:0016491	3	0
ENSG00000024422	GO:0005524	6	2
ENSG00000024422	GO:0005525	6	2
ENSG00000024422	GO:0005509	6	2
ENSG00000024422	GO:0003924	6	2
ENSG00000024422	GO:0003676	6	2
ENSG00000024422	GO:0000166	6	2
ENSG00000024422	GO:0005634	6	2
ENSG00000025156	GO:0006457	16	0
ENSG00000025156	GO:0003713	16	0
ENSG00000025156	GO:0005634	16	0
ENSG00000025156	GO:0006986	16	0
ENSG00000025156	GO:0006457	16	0
ENSG00000025156	GO:0006366	16	0
ENSG00000025156	GO:0006355	16	0
ENSG00000025156	GO:0006350	16	0
ENSG00000025156	GO:0043565	16	0
ENSG00000025156	GO:0003713	16	0
ENSG00000025156	GO:0005634	16	0
ENSG00000025156	GO:0003700	16	0
ENSG00000025156	GO:0003700	16	0
ENSG00000025156	GO:0043565	16	0
ENSG00000025156	GO:0006350	16	0
ENSG00000025156	GO:0006355	16	0
ENSG00000025156	GO:0006366	16	0
ENSG00000025156	GO:0006986	16	0
ENSG00000025293	GO:0006350	53	2
ENSG00000025293	GO:0008270	53	2
ENSG00000025293	GO:0005515	53	2
ENSG00000025293	GO:0046872	53	2
ENSG00000025293	GO:0008270	53	2
ENSG00000025293	GO:0006350	53	2
ENSG00000025293	GO:0005622	53	2
ENSG00000025293	GO:0005634	53	2
ENSG00000025293	GO:0003677	53	2
ENSG00000025293	GO:0006355	53	2
ENSG00000025293	GO:0046872	53	2
ENSG00000025293	GO:0003676	53	2
ENSG00000025293	GO:0005515	53	2
ENSG00000025293	GO:0003677	53	2
ENSG00000025293	GO:0003676	53	2
ENSG00000025293	GO:0005634	53	2
ENSG00000025293	GO:0005622	53	2
ENSG00000025293	GO:0006355	53	2
ENSG00000025293	GO:0046872	53	2
ENSG00000025293	GO:0005515	53	2
ENSG00000025293	GO:0005634	53	2
ENSG00000025293	GO:0005622	53	2
ENSG00000025293	GO:0006355	53	2
ENSG00000025293	GO:0006350	53	2
ENSG00000025293	GO:0046872	53	2
ENSG00000025293	GO:0008270	53	2
ENSG00000025293	GO:0003676	53	2
ENSG00000025293	GO:0003676	53	2
ENSG00000025293	GO:0005634	53	2
ENSG00000025293	GO:0005622	53	2
ENSG00000025293	GO:0003677	53	2
ENSG00000025293	GO:0006350	53	2
ENSG00000025293	GO:0008270	53	2
ENSG00000025293	GO:0005515	53	2
ENSG00000025293	GO:0006355	53	2
ENSG00000025293	GO:0003677	53	2
ENSG00000025434	GO:0005515	8	0
ENSG00000025434	GO:0005634	8	0
ENSG00000025434	GO:0006355	8	0
ENSG00000025434	GO:0006350	8	0
ENSG00000025434	GO:0046872	8	0
ENSG00000025434	GO:0008270	8	0
ENSG00000025434	GO:0004887	8	0
ENSG00000025434	GO:0003713	8	0
ENSG00000025434	GO:0003707	8	0
ENSG00000025434	GO:0003700	8	0
ENSG00000025434	GO:0043565	8	0
ENSG00000025772	GO:0051082	17	0
ENSG00000025772	GO:0051082	17	0
ENSG00000025772	GO:0005488	17	0
ENSG00000025772	GO:0016021	17	0
ENSG00000025772	GO:0016020	17	0
ENSG00000025772	GO:0005741	17	0
ENSG00000025772	GO:0005739	17	0
ENSG00000025772	GO:0006626	17	0
ENSG00000025772	GO:0006457	17	0
ENSG00000025772	GO:0005048	17	0
ENSG00000025772	GO:0016021	17	0
ENSG00000025772	GO:0016020	17	0
ENSG00000025772	GO:0005741	17	0
ENSG00000025772	GO:0005739	17	0
ENSG00000025772	GO:0005048	17	0
ENSG00000025772	GO:0006457	17	0
ENSG00000025772	GO:0006626	17	0
ENSG00000025796	GO:0031072	16	2
ENSG00000025796	GO:0051082	16	2
ENSG00000025796	GO:0006457	16	2
ENSG00000025796	GO:0006612	16	2
ENSG00000025796	GO:0015031	16	2
ENSG00000025796	GO:0005783	16	2
ENSG00000025796	GO:0004872	16	2
ENSG00000025796	GO:0016021	16	2
ENSG00000025796	GO:0016020	16	2
ENSG00000025796	GO:0005792	16	2
ENSG00000025796	GO:0016020	16	2
ENSG00000025796	GO:0005792	16	2
ENSG00000025796	GO:0005783	16	2
ENSG00000025796	GO:0015031	16	2
ENSG00000025796	GO:0006612	16	2
ENSG00000025796	GO:0006457	16	2
ENSG00000025796	GO:0051082	16	2
ENSG00000025796	GO:0031072	16	2
ENSG00000025796	GO:0004872	16	2
ENSG00000025796	GO:0016021	16	2
ENSG00000025800	GO:0006886	4	0
ENSG00000025800	GO:0005488	4	0
ENSG00000025800	GO:0005488	4	0
ENSG00000025800	GO:0006607	4	0
ENSG00000025800	GO:0008565	4	0
[truncated: 55,266 more rows]
